# Supplementary material for: An evaluation of COVID-19 transmission control in Wenzhou using a modified SEIR model
Source: Epidemiol Infect. 2021 Jan 8;149:e2. doi: 10.1017/S0950268820003064 (PMC7804084; doi:10.1017/S0950268820003064)
Supplement: Supplementary file 1 [file S0950268820003064sup001.xlsx]

## Sheet: Sheet1
Date	Cumulative number of tracking close contacts	Cumulative number of isolated observers	Cumulative number of confirmed cases	Cumulative number of cured cases	Cumulative number of death cases	ICTI
2020-01-03	——	——	0	0	0	5.3901
2020-01-04	——	——	0	0	0	4.9507
2020-01-05	——	——	0	0	0	4.6812
2020-01-06	——	——	0	0	0	5.3247
2020-01-07	——	——	0	0	0	5.3005
2020-01-08	——	——	0	0	0	5.2491
2020-01-09	——	——	0	0	0	5.125
2020-01-10	——	——	0	0	0	5.1196
2020-01-11	——	——	0	0	0	4.6279
2020-01-12	——	——	0	0	0	4.4512
2020-01-13	——	——	0	0	0	4.6103
2020-01-14	——	——	0	0	0	4.4009
2020-01-15	——	——	0	0	0	4.0813
2020-01-16	——	——	0	0	0	3.9768
2020-01-17	——	——	1	0	0	3.9268
2020-01-18	——	——	1	0	0	3.5516
2020-01-19	——	——	1	0	0	3.6148
2020-01-20	——	——	1	0	0	3.6722
2020-01-21	——	——	1	0	0	3.5982
2020-01-22	——	——	1	0	0	3.598
2020-01-23	——	——	1	1	0	3.3249
2020-01-24	——	——	1	1	0	2.7482
2020-01-25	——	——	18	1	0	1.8264
2020-01-26	387	341	32	1	0	1.673
2020-01-27	714	666	60	1	0	1.8711
2020-01-28	1591	1543	114	3	0	1.5541
2020-01-29	2296	2928	172	3	0	1.4118
2020-01-30	3338	3254	227	3	0	1.3071
2020-01-31	3671	3499	241	7	0	1.2615
2020-02-01	3803	3588	265	8	0	1.2026
2020-02-02	3930	3656	291	15	0	1.0525
2020-02-03	4405	4058	340	17	0	0.8953
2020-02-04	5361	4268	364	28	0	0.7642
2020-02-05	6293	4403	396	28	0	0.7765
2020-02-06	7090	4144	421	36	0	0.6558
2020-02-07	8580	4747	438	49	0	0.6946
2020-02-08	9594	4322	448	70	0	0.667
2020-02-09	10686	4937	464	78	0	0.7121
2020-02-10	11719	5304	474	99	0	0.7663
2020-02-11	12217	5115	481	102	0	0.7634
2020-02-12	12887	5177	490	120	0	0.7709
2020-02-13	13261	4987	496	140	0	0.7871
2020-02-14	13769	4909	499	159	0	0.8201
2020-02-15	14002	4537	502	169	0	0.7702
2020-02-16	14143	3966	503	182	0	0.7898
2020-02-17	14306	3280	504	194	0	0.9524
2020-02-18	14480	3305	504	208	0	1.0086
2020-02-19	14537	2809	504	228	0	1.1659
2020-02-20	14586	2405	504	245	1	1.6243
2020-02-21	14609	1656	504	268	1	1.8656
2020-02-22	14627	1359	504	280	1	1.7531
2020-02-23	14628	1159	504	292	1	1.7336
2020-02-24	14628	629	504	306	1	2.3377
2020-02-25	14628	546	504	317	1	2.3882
2020-02-26	14628	470	504	354	1	2.4037
2020-02-27	14628	404	504	384	1	2.5137
2020-02-28	14628	265	504	405	1	2.687
2020-02-29	14628	142	504	432	1	2.608
2020-03-01	14628	62	504	447	1	2.4639
2020-03-02	14628	36	504	456	1	3.1659
2020-03-03	14628	27	504	466	1	3.2111
2020-03-04	14628	25	504	478	1	3.2029
2020-03-05	14628	25	504	482	1	3.4446
2020-03-06	14628	24	504	487	1	3.4275
2020-03-07	14628	7	504	489	1	3.3391
2020-03-08	14628	0	504	493	1	2.9556
2020-03-09	——	0	504	499	1	3.8217
2020-03-10	——	0	504	499	1	3.917
2020-03-11	——	——	504	501	1	4.0015
2020-03-12	——	——	504	501	1	3.7367
2020-03-13	——	——	504	501	1	4.0955
2020-03-14	——	——	504	501	1	3.842
2020-03-15	——	——	504	503	1	3.781
2020-03-16	——	——	504	503	1	4.2979
2020-03-17	——	——	504	503	1	4.2895
2020-03-18	——	——	504	503	1	4.3435
note：—— Means not published ICTI refers to the ratio between the number of urban travelers and the resident population of the city (from the Baidu Migration Big Data Platform, https://qianxi.baidu.com)
